# Supplementary material for: The Relative Contributions of Facial Shape and Surface Information to Perceptions of Attractiveness and Dominance
Source: PLoS One. 2014 Oct 28;9(10):e104415. doi: 10.1371/journal.pone.0104415 (PMC4211661; doi:10.1371/journal.pone.0104415)
Supplement: Data S1 — (XLS) [file pone.0104415.s002.xls]

## Sheet: Male faces
item	m_attr_color	m_attr_origi	m_attr_shape	m_domi_color	m_domi_origi	m_domi_shape	m_pdom_color	m_pdom_origi	m_pdom_shape	m_sdom_color	m_sdom_origi	m_sdom_shape	m_stub_origi
1	3.6667	2.8462	2.1714	4.2286	3.8108	3.4571	3.7027	4.5135	3.5676	4.3784	3.9429	3.2973	3.8387
2	3.2051	2.2308	2.2571	3.9143	2.7838	2.8	3.7568	2.8108	2.8649	3.8108	2.7143	2.9189	1.8387
3	3.6667	2.7949	2.3429	3.2857	2.4054	3.9429	3.3784	2.6757	3.6486	3.2432	2.8286	3.8108	1.8387
4	3.2308	2.0769	2.2857	2.9714	3.027	3.2857	3.0541	2.7838	3.2432	3.3784	2.6571	3.2973	2.0323
5	2.1538	2.0256	3.2286	3.3429	3.2162	4.6857	3.4324	3.7027	4.4324	2.6757	3.2571	4.4324	2.4516
6	2.359	2.359	3	4.6857	4.973	4.2	4.8108	4.4595	4.2162	3.8649	5	4.2973	2.9355
7	1.9231	1.8462	2.0857	3.2286	2.9189	3.0286	3.1622	3.027	3.6486	2.4595	2.6	3.1351	2.0645
8	2.9231	2.2564	2.6571	3.5714	2.973	3.4286	3.8108	2.8108	3.4324	3.2162	3.0571	3.3784	4.129
9	2.2821	2.1282	3.6286	3.8571	3.3784	3.5143	3.8108	2.8649	3.9189	3.4054	2.7714	3.8108	2.9032
10	3.0769	2.3077	1.7429	4.5429	4.1081	3.7429	4.2162	4.3243	4	4.2703	4.2857	3.4324	3.6774
11	3.2821	2.7179	3.4571	4.0286	3	3.4857	4.027	3.2162	3.7297	3.4324	3.2571	3.8378	3.4194
12	2.8462	2.641	3.2286	3.8286	3.2703	3.8571	3.0541	3.2703	3.6757	3.5135	3.4857	3.3784	1.9677
13	2.9744	2.4103	2.6857	4.1714	4.1081	3.9714	3.7568	3.6216	4.1892	3.4324	3.7143	4	3.7742
14	2.641	2	1.6286	3.0286	3.5946	3.8857	3.1351	3.3784	3.9459	3.027	3.1429	3.1622	2.3548
15	2.8205	2.1795	2.2286	3.8286	3.973	4.5429	3.1892	3.2703	4.0811	3.2973	3.2286	3.6216	2.2903
16	2.6154	2.2564	2.8857	3.0571	3.1081	3.6	2.7838	2.5405	3.6757	2.973	3.0286	3.5676	2.6774
17	2.9231	2.1282	2.5143	3.5714	2.8649	3.7714	2.8919	3.0811	3.5676	3.4865	2.9714	3.6216	2.0968
18	3.7692	2.8718	2.2	4.7143	3.8108	3.7714	4.5405	4.1622	3.5676	4.4324	4.0857	3.2973	4.1613
19	2.641	2.1282	2.4286	3.7429	3.5135	3.6	3.5946	3.5135	3.8378	3.6486	3.3714	3.2703	2.1613
20	2.1282	2.2564	2.0857	3.1714	2.5676	3.2857	3.1351	2.6216	3.0811	2.7027	2.5714	2.7027	2.5161
21	2.7949	2.2051	3.8	4.1714	3.973	3.8286	4.0811	3.4865	3.3514	3.4865	3.5143	4.0811	2.9355
22	2.8974	2.4103	2.2286	4.4857	3.5946	3.7143	4.0541	3.6757	3.4054	3.5946	3.5429	3.9459	3.0968
23	2.4103	1.6923	1.9429	3.4	3.5676	3.9143	3.5676	3.0541	4.0811	3.0811	2.9143	3.4324	2.1613
24	2.2564	2.3846	2.5143	3.7714	3.2432	3.9143	3.9189	3.027	3.7838	3.1622	3.0286	3.4865	2.2258
25	2.7179	2.3333	3.8571	4.4571	4.027	3.6571	4.0811	3.4865	4.027	3.7297	3.0286	3.5676	2.0968
26	2.2564	2.5385	3.9143	2.7714	2.3784	3.4857	2.6757	2.3514	3.2703	2.4595	2.2	4.027	1.9032
27	3.6154	2.9744	3.1429	4.4	4.2432	4.5429	4.4054	3.8378	3.7027	4.2162	4.1429	4.0541	2.6774
28	3.6154	3.2308	3.3429	4.1429	3.5676	3.2857	4.3784	3.6216	3.3243	3.9189	3.7143	4.2973	4.4516
29	2.5897	2.3333	3	4.0571	3.7568	3.4	4.1892	3.2432	3.5676	3.7297	3.2	3.7297	2.3871
30	3.3333	2.5641	3.3143	3.9143	3.4595	3.1429	3.9459	2.973	3.4324	3.8919	3.7429	3.5946	2.3548
31	2.7179	1.9744	2.4	3.8571	3.1892	4.0286	3.6216	2.5676	3.8649	3.2162	2.6	3.6757	2.871
32	2.9487	1.6154	1.9143	4.2571	4.1622	4.3429	4.5946	4.3784	4.2432	4.3514	3.3714	3.3514	2.6129
33	3.5128	3.1538	3.0857	3.0571	2.9189	3.5714	2.973	2.7297	3.7027	3.2973	3.0571	3.8378	1.9032
34	2.6667	2.2308	1.9143	4.2286	3.0541	2.6571	4.1892	2.1892	2.4865	4.027	2.1429	2.7568	2.3871
35	5.2564	3.2564	2.9429	5.3429	5.1351	4.3143	5.2162	4.7027	4.1892	5.4324	5.2857	4.3784	5.1613
36	3.7436	2.8974	2	4.1429	4.6757	4.2286	4.3784	4.2703	4.027	4.0811	4.0286	3.8919	4.2903
37	3.0513	2.1282	2.6	4.0571	3.8108	4	3.5405	3.0541	3.8919	4.1622	3.6857	3.4865	2.1935
38	3.641	3.4359	3.3143	3.7429	3.0811	3.6286	2.8108	2.9459	3.3243	3.6486	3.3143	4.1351	1.871
39	2.7436	2.1795	2.6571	3.9429	3.4865	3.5143	3.4865	2.6216	3.1081	3.6216	2.8857	3.1892	1.8065
40	1.9231	1.8462	2.3714	2.9143	2.3243	3.4857	3.3784	2.3514	3.5676	2.5676	2.2286	3.4324	3.7419
41	2.2051	2.1538	2.4571	3.7429	2.6757	3.4571	3.2973	2.6216	3.3514	3.1892	2.8571	3.4595	3.1935
42	2.8205	2.7949	3.2286	4.2286	3.6757	3.8857	4.6757	3.7027	3.8649	3.4054	3.9143	4.3243	2.4516
43	2.9231	1.9487	2.6857	4.7143	3.8108	3.7143	4.6216	3.0541	3.6216	4.4324	3.3429	3.3243	5.0968
44	3.8205	2.8718	3.2571	3.9143	2.7568	3.2857	3.8378	2.8649	3.2973	4.3784	3.1429	3.4324	3.4516
45	2.9231	2.5128	3.4571	4.1429	3.4054	3.4286	3.6757	3.4054	3.4324	3.8378	3.4	4.1892	2.0323
46	3.0256	2.1282	2.3714	3.4	2.8649	3.4286	3.2432	2.4595	3.4054	3.3243	3.0571	3.2162	1.9032
47	3.2051	2.5897	2.5714	4.5714	3.3514	3.0571	4.2703	3.2703	3.1892	4.2703	3.2571	3.0811	3.6774
48	3.359	3.3077	3.6286	4.0286	3.4054	3.5429	4.4054	3.2703	3.0541	4.4865	3.7143	3.8919	4.3548
49	2.5897	2.0769	3.2857	3.8571	4.4054	3.8	4.1892	4.0811	3.9189	3.6486	3.4	4.0541	3.1935
50	3.0769	2.641	2.7429	3.7143	2.8919	2.9429	3.5676	2.9189	3.2703	3.6486	2.9714	3.3784	2.6774

## Sheet: Female faces
item	f_attr_color	f_attr_origi	f_attr_shape	f_domi_color	f_domi_origi	f_domi_shape	f_pdom_color	f_pdom_origi	f_pdom_shape	f_sdom_color	f_sdom_origi	f_sdom_shape
1	2.8857	2.6944	2.7714	3.3077	3.2	3.4857	3.3714	3.3421	3.2162	2.9706	2.7778	3.5556
2	3.8571	3.6944	2.6857	3.4359	3.5143	3.6	4	3.4737	3.2973	4	3.6667	3.6944
3	3	3.2778	3.8857	3.6667	2.8	3.3143	3.4286	2.7105	2.4865	3	2.9167	2.75
4	2.9143	2.3889	3.0857	3.8205	3	3.5714	3.9429	3.3947	3.1622	3.4412	2.7778	3.2778
5	3.3714	2.2778	2.4571	3.6923	2.9714	3.8571	3.2571	3.8684	3.7568	3.5	2.7778	3.6111
6	4.2857	4.3611	3.2	3.3846	2.8	3.9143	3.2857	3.5526	3.8649	3.7941	3.5	3.8056
7	2.8	1.9722	2.3429	3.2564	3.1429	4.3714	3.1714	3.8158	4.1081	3.0588	1.9722	3.0833
8	3.6	2.8611	3.1714	3.9487	3.5143	3.3429	4	3.8421	3.4865	4.0882	3.1389	3.5833
9	3.8857	4.3056	3.3714	3.9744	4.1143	3.8857	3.7714	3.6053	3.3243	3.9412	4.3056	4
10	3.4857	2.8889	2.8571	3.8205	4.2857	4.1429	4.1143	4.0789	3.7027	3.9118	3.7778	3.8056
11	3.0571	2.1667	2.4	3.4359	3.8286	4.5143	3.3714	3.6842	4.2973	3.1765	2.9722	4.0833
12	2.9143	2.5	3.0286	3.4103	3.6286	4.5429	3.4286	3.9211	3.973	2.8824	3.1111	3.9167
13	2.8	2.4722	2.5143	3.6667	3.4286	4.3429	3.1143	4.2632	3.973	3.2647	2.8056	3.9167
14	3.9429	3.2222	2.8286	4.0769	4.1143	4.4	3.6857	4.0263	4.0541	3.6765	3.9167	4.0833
15	4.3143	3.4167	2.9143	3.4103	2.9143	3.2571	3.0286	2.9474	2.8919	3.9118	2.9167	3.2222
16	3.2857	2.8611	3.0286	3.3077	2.9429	3.5714	3.6857	2.8684	3.1892	3.3529	3.25	3.5
17	3.9143	2.5278	2.4857	3.1538	2.9143	3.7143	3.2571	3.8158	3.8919	3.9118	2.6111	3.0556
18	3.5714	3.8056	3.3143	3.4103	3.2	4.3714	3.5714	3.2632	3.5405	3.5588	3.75	4.4722
19	3.7429	3.9722	3.8286	3.6154	3.2857	3.7143	3.1429	3.2632	3.1351	3.5882	3.5278	3.5833
20	3.1714	2.25	2.6286	3.7179	3.1714	3.7429	3.8571	3.3421	3.4865	2.8824	2.75	3.1667
21	2.1714	2	3.0571	3.0513	4.0857	4.4	3.6286	4	3.6757	2.2059	3.5278	4.1111
22	3.4857	2.3333	2.5143	3.4872	3.0571	4.1429	3.2857	3.6053	3.5135	3.2941	2.7222	3.0556
23	3.4	3.1667	3.3143	3.6154	4.0286	4.3143	3.8286	3.8947	4.0541	3.4706	3.5556	3.8333
24	3.6857	3.7222	3.5429	3.641	3.9714	4.6286	3.3714	3.7632	3.8108	3.3235	4.1667	4.4444
25	4.3143	4.5278	4.3429	3.5641	3	3	3.3143	2.6842	2.6486	4.4706	3.4167	3.2778
26	4.0857	4.9167	3.8857	3.5897	4.2857	3.8857	3.6571	3.5789	3.8378	4.2059	4.7222	3.8056
27	2.9143	2.5833	2.3714	3.4103	2.9714	3.7143	3.1714	2.9474	3.4865	2.9118	2.5556	3.5
28	2.8571	2.25	2.3714	3.9231	3.6	3.5429	4.1143	3.5789	3.7297	3.1471	2.8333	3.4167
29	4.4	3.9722	3.6	3.359	3.5143	3.6286	3.4	3.1053	3.3514	4.1471	4.0833	3.8056
30	3.3429	2.5833	2.8286	3.3846	3.2	3.5429	3.1714	3.2105	3.4324	3.5882	3.0278	3.7222
31	3.3714	4.1389	4.5429	3.641	3.0571	3.5429	3.5714	2.8947	2.7297	3.5294	3.75	3.7778
32	3.5714	2.5	2.3714	3.7692	3.4286	4.4286	3.5143	3.5789	3.7568	3.3529	2.9722	3.9722
33	2.9143	2.5833	3.1429	3.5641	3.5143	3.7429	3.4	3.2105	3.4595	2.6176	3.2222	4.0278
34	3.6286	2.4722	2.1143	4.2308	3.7429	3.4571	3.8571	3.9737	4.1351	4.2353	3.5	2.75
35	3.2857	2.4167	2.6	4.1538	3.3143	3.9714	3.9714	4.0526	3.4865	3.7353	2.75	3.3333
36	3.3143	3.0278	3.2571	4.2821	3.4571	3.8857	3.5429	3.1842	3.8919	4.1176	3.2778	3.5833
37	4	3.3333	3.2571	4.0769	3.4	3.2857	3.7714	3.2368	2.9459	4.0294	3.3611	3.4167
38	2.8857	2.6944	3.3714	4.2821	3.4286	3.2286	3.9143	3.1579	3.2162	3.5	2.9167	3.7222
39	4.3429	3.4722	2.0571	4.5128	4.3429	4.5143	3.7714	4.2105	4.1892	4.0588	3.7778	3.9444
40	2.8857	2.2222	2.3429	3.6154	3.2	4.3143	3.1429	3.9474	4.1622	3.2941	2.2778	3.8333
41	3.2	2.4167	2.3429	4.1026	3.8286	3.2571	3.8286	3.6053	3.027	3.8824	3.0833	3.0833
42	2.8857	2.1667	2.3429	3.5641	2.5714	3	4.0286	2.9211	3.2703	3.0882	2.2778	2.6111
43	4.1714	2.6667	2.4	4.4359	3.5429	4.1429	3.6	3.7368	3.8108	4.1176	3.0833	3.6111
44	3.2	2.9722	3.4571	4.1795	3.2286	3.0857	4	3.2632	3.0811	4.1765	3.5833	3.5
45	4.2	3.8056	3.4286	4.4359	3.8286	4.1429	3.8286	4.1842	3.9459	4.6471	3.5556	4.4444
46	4.3429	3.6111	3.0571	4.3846	4.0286	3.2286	3.9429	3.8421	3.5135	5.2059	4.3056	2.9167
47	3.4857	2.4444	2.9429	3.5897	4.2	4.2286	3.7714	4.0526	3.7838	3.3529	3.1944	4.1111
48	3.2286	2.6111	3.1143	4	3.6571	4.1143	3.8	3.1842	3.3514	4.1471	3.1667	4.0833
49	3.2286	2.7778	2.6286	3.4615	4	4.5143	3.8	4	4.0811	3.5294	3.1667	4
50	3.9714	3.9722	3.0857	3.5641	3.2857	3.8286	3.2857	3.3158	3.3784	4.0882	3.8333	3.9722
